# Supplementary material for: Src-FAK Signaling Mediates Interleukin 6-Induced HCT116 Colorectal Cancer Epithelial–Mesenchymal Transition
Source: Int J Mol Sci. 2023 Apr 2;24(7):6650. doi: 10.3390/ijms24076650 (PMC10095449; doi:10.3390/ijms24076650)
Supplement: Supplementary file 1 [file ijms-24-06650-s001.zip]

Archive with 1 entries (1 files):
- ijms-2285780-Supplementary.pdf
